# Supplementary material for: Novel Antimicrobial Strategies to Prevent Biofilm Infections in Catheters after Radical Cystectomy: A Pilot Study
Source: Life (Basel). 2022 May 27;12(6):802. doi: 10.3390/life12060802 (PMC9225455; doi:10.3390/life12060802)
Supplement: Supplementary file 1 [file life-12-00802-s001.zip]

Archive with 1 entries (1 files):
- life-1721526-supplementary.pdf
